# Supplementary material for: MDM2-Driven Ubiquitination Rapidly Removes p53 from Its Cognate Promoters
Source: Biomolecules. 2021 Dec 24;12(1):22. doi: 10.3390/biom12010022 (PMC8773640; doi:10.3390/biom12010022)
Supplement: Supplementary file 1 [file biomolecules-12-00022-s001.zip]

Archive with 1 entries (1 files):
- biomolecules-1437984-supplementary.pptx
